# Supplementary material for: Analysis of Genetic Diversity and Race Genetic Structure of Major Horse Breeds in Xinjiang, China
Source: Animals (Basel). 2025 Sep 14;15(18):2690. doi: 10.3390/ani15182690 (PMC12466770; doi:10.3390/ani15182690)
Supplement: Supplementary file 1 [file animals-15-02690-s001.zip]

Archive with 1 entries (1 files):
- animals-3838417-supplementary.pdf
